# Supplementary material for: Plant Peroxisome-Targeting Effector MoPtep1 Is Required for the Virulence of Magnaporthe oryzae
Source: Int J Mol Sci. 2022 Feb 24;23(5):2515. doi: 10.3390/ijms23052515 (PMC8910473; doi:10.3390/ijms23052515)
Supplement: Supplementary file 1 [file ijms-23-02515-s001.zip]

Archive with 1 entries (1 files):
- ijms-1531093-supplementary.pdf
